# Supplementary material for: Tribomechanical Properties of PVA/Nomex® Composite Hydrogels for Articular Cartilage Repair
Source: Gels. 2024 Aug 3;10(8):514. doi: 10.3390/gels10080514 (PMC11354222; doi:10.3390/gels10080514)
Supplement: Supplementary file 1 [file gels-10-00514-s001.zip]

Archive with 1 entries (1 files):
- gels-3101727-supplementary.pdf
